# Supplementary material for: Calypso: a user-friendly web-server for mining and visualizing microbiome–environment interactions
Source: Bioinformatics. 2016 Dec 13;33(5):782–3. doi: 10.1093/bioinformatics/btw725 (PMC5408814; doi:10.1093/bioinformatics/btw725)
Supplement: Supplementary Data [file btw725_supp.zip]

Archive with 2 entries (2 files):
- Calypso_Bioinformatics_SupplementaryText.pdf
- Calypso_Bioinformatics_SupplementaryFigures_Tables_REV2.pdf
